# Supplementary material for: Naturally sterile Mus spretus hybrids are suitable for the generation of pseudopregnant embryo transfer recipients
Source: Lab Anim (NY). 2024 Jun 17;53(7):181–5. doi: 10.1038/s41684-024-01393-4 (PMC11216974; doi:10.1038/s41684-024-01393-4)
Supplement: Supplementary file 3 — Source Data Fig. 1 [file 41684_2024_1393_MOESM3_ESM.xlsx]

## Sheet: Source Data Fig.1
Mouse ID	Strain	Gender	Age at death	Weight (g)	Paired Testes weight (mg)	Normalized testes weight (per g total weight)	Sperm count in millions per paired cauda epididymides
TGHB23.2a	C57BL/6	Male	81	26.8	191	7.12687	20.95
TGHB23.2d	C57BL/6	Male	81	25.9	178	6.87259	25.625
TGKF8.1a	C57BL/6	Male	67	29.1	179	6.1512	12
TGKF7.2a	C57BL/6	Male	67	30.2	202	6.68874	27.7
TGKF10.1d	C57BL/6	Male	70	27.3	191	6.99634	22.8
TGKF10.1e	C57BL/6	Male	70	27.2	185	6.80147	17.98
TGKF13.2c	C57BL/6	Male	65	28.1	182	6.47687	28.2
SPRT1.1c	B6SPRTF1	Male	73	21	71.6	3.40952	0
SPRT1.2a	B6SPRTF1	Male	73	27.1	82.2	3.03321	0.0075
SPRT1.2b	B6SPRTF1	Male	73	22.4	77.1	3.44196	0
SPRT3.1a	B6SPRTF1	Male	73	19.6	61.3	3.12755	0
SPRT3.1b	B6SPRTF1	Male	73	20.3	75.2	3.70443	0
SPRT3.1d	B6SPRTF1	Male	73	23.1	77.4	3.35065	0.005
SPRT4.1a	B6SPRTF1	Male	77	19.6	66.8	3.40816	0
TGKY1.1a	B6SPRTF1	Male	71	19	60	3.15789	0
TGKY1.2b	B6SPRTF1	Male	70	18.4	51.7	2.80978	0
MSPM3.3b	SPRET	Male	65	15.6	211.8	13.5769	56.7
MSPM3.3b	SPRET	Male	65	17	250	14.7059	52.6
