# Supplementary material for: Naturally sterile Mus spretus hybrids are suitable for the generation of pseudopregnant embryo transfer recipients
Source: Lab Anim (NY). 2024 Jun 17;53(7):181–5. doi: 10.1038/s41684-024-01393-4 (PMC11216974; doi:10.1038/s41684-024-01393-4)
Supplement: Supplementary file 4 — Source Data Fig. 2 [file 41684_2024_1393_MOESM4_ESM.xlsx]

## Sheet: Source Data Fig.2
IVF Date	Strain	Number of oocytes	Fertilized	% Fertility
2020-10-15	SPRET/EiJ	101	59	0.584158
2020-10-15	SPRET/EiJ	111	56	0.504505
2020-10-15	SPRET/EiJ	85	58	0.682353
2020-11-05	SPRET/EiJ	48	36	0.75
2020-11-05	SPRET/EiJ	61	32	0.52459
2020-12-11	SPRET/EiJ	124	78	0.629032
2020-11-19	SPRET/EiJ	102	61	0.598039
2020-11-19	SPRET/EiJ	126	75	0.595238
2020-11-19	SPRET/EiJ	76	58	0.763158
2020-12-03	SPRET/EiJ	182	125	0.686813
2021-02-18	SPRET/EiJ	103	55	0.533981
2021-02-18	SPRET/EiJ	60	29	0.483333
2023-02-23	SPRET/EiJ	47	30	0.638298
2023-02-23	C57BL/6J	45	30	0.666667
2021-02-18	C57BL/6J	36	32	0.888889
2020-12-03	C57BL/6J	48	38	0.791667
2020-11-19	C57BL/6J	30	28	0.933333
2020-12-11	C57BL/6J	38	34	0.894737
2020-11-05	C57BL/6J	22	20	0.909091
2020-10-15	C57BL/6J	29	20	0.689655
