# Supplementary material for: Naturally sterile Mus spretus hybrids are suitable for the generation of pseudopregnant embryo transfer recipients
Source: Lab Anim (NY). 2024 Jun 17;53(7):181–5. doi: 10.1038/s41684-024-01393-4 (PMC11216974; doi:10.1038/s41684-024-01393-4)
Supplement: Supplementary file 5 — Source Data Fig. 3 [file 41684_2024_1393_MOESM5_ESM.xlsx]

## Sheet: Sheet1
UoO							UoM							MLC
B6SPRTF1			Vasectomized				B6SPRTF1			Vasectomized				B6SPRTF1			Tg(Prm1-eGFP)
No. plugged	Total count	% Plugging	No. plugged	Total count	% Plugging		No. plugged	Total count	% Plugging	No. plugged	Total count	% Plugging		No. plugged	Total count	% Plugging	No. plugged	Total count	% Plugging
6	29	0.206897	3	6	0.5		1	5	0.2	5	17	0.294118		9	18	0.5	7	9	0.777778
1	12	0.0833333	3	8	0.375		4	6	0.666667	6	16	0.375		7	14	0.5	7	7	1
12	46	0.26087	2	12	0.166667		3	9	0.333333	3	12	0.25		10	24	0.416667	5	5	1
14	50	0.28	3	12	0.25		1	1	1	2	14	0.142857		3	10	0.3	19	23	0.826087
6	29	0.206897	4	22	0.181818		5	13	0.384615	4	16	0.25		12	25	0.48	23	29	0.793103
8	33	0.242424	3	13	0.230769		9	11	0.818182	3	16	0.1875		25	33	0.757576	14	25	0.56
5	30	0.166667	2	5	0.4		4	11	0.363636	2	22	0.0909091		16	25	0.64	31	60	0.516667
15	75	0.2	7	25	0.28		3	9	0.333333	5	16	0.3125		12	12	1	24	29	0.827586
3	18	0.166667	11	14	0.785714		2	5	0.4	3	14	0.214286		18	28	0.642857	45	73	0.616438
6	36	0.166667	6	6	1		1	2	0.5	3	16	0.1875		11	15	0.733333	18	30	0.6
10	48	0.208333	1	12	0.0833333		2	9	0.222222	4	16	0.25		24	32	0.75	70	90	0.777778
2	18	0.111111	3	12	0.25		2	9	0.222222	4	16	0.25		11	14	0.785714	31	50	0.62
8	40	0.2	11	24	0.458333		4	9	0.444444	10	21	0.47619		7	15	0.466667	28	50	0.56
7	25	0.28	3	24	0.125		7	9	0.777778	4	13	0.307692		16	19	0.842105	74	104	0.711538
7	55	0.127273	6	24	0.25		2	8	0.25	2	10	0.2		8	15	0.533333	18	33	0.545455
6	34	0.176471	6	24	0.25		5	10	0.5	17	21	0.809524
8	25	0.32	5	12	0.416667		4	9	0.444444	14	22	0.636364
2	12	0.166667	3	12	0.25		4	10	0.4	11	16	0.6875
6	23	0.26087	3	12	0.25		4	10	0.4	7	16	0.4375
3	22	0.136364	2	13	0.153846		5	10	0.5	10	18	0.555556
8	22	0.363636	4	12	0.333333		1	9	0.111111	10	17	0.588235
5	16	0.3125	9	24	0.375		3	9	0.333333	16	18	0.888889
1	8	0.125	8	18	0.444444		3	10	0.3	2	13	0.153846
3	8	0.375	1	12	0.0833333		0	9	0	5	16	0.3125
5	16	0.3125	2	6	0.333333		4	13	0.307692	13	18	0.722222
			4	6	0.666667		2	10	0.2	3	18	0.166667
			5	12	0.416667		8	15	0.533333	5	12	0.416667
			2	6	0.333333		1	11	0.0909091	7	17	0.411765
							3	13	0.230769	10	15	0.666667
Nov 2011 - Aug 2022			Jan 2018 - Jan 2019				5	13	0.384615	2	9	0.222222
							4	14	0.285714	4	13	0.307692
							6	14	0.428571	4	15	0.266667
							3	13	0.230769	3	16	0.1875
							10	14	0.714286	5	16	0.3125
							9	15	0.6	3	9	0.333333
										8	11	0.727273
										8	11	0.727273
