# Supplementary material for: Naturally sterile Mus spretus hybrids are suitable for the generation of pseudopregnant embryo transfer recipients
Source: Lab Anim (NY). 2024 Jun 17;53(7):181–5. doi: 10.1038/s41684-024-01393-4 (PMC11216974; doi:10.1038/s41684-024-01393-4)
Supplement: Supplementary file 6 — Source Data Fig. 4 and Source Data Fig. 5 [file 41684_2024_1393_MOESM6_ESM.xlsx]

## Sheet: Source Data Fig.4&5
Uterus Transfers							Oviduct Transfers
UoO							UoO							UoM							MLC
B6SPRTF1			Vasectomized				B6SPRTF1			Vasectomized				B6SPRTF1			Vasectomized				B6SPRTF1			Tg(Prm1-eGFP)
No. of pups born	No. of embryos transferred	% birth rate	No. of pups born	No. of embryos transferred	% birth rate		No. of pups born	No. of embryos transferred	% birth rate	No. of pups born	No. of embryos transferred	% birth rate		No. of pups born	No. of embryos transferred	% birth rate	No. of pups born	No. of embryos transferred	% birth rate		No. of pups born	No. of embryos transferred	% birth rate	No. of pups born	No. of embryos transferred	% birth rate
6	20	0.3	7	26	0.269231		2	26	0.0769231	1	18	0.0555556		4	23	0.173913	10	56**	0.178571		1	15	0.0666667	7	15	0.466667
8	19	0.421053	2	22	0.0909091		2	24	0.0833333	5	19	0.263158		5	18	0.277778	4	34*	0.117647		10	18	0.666667	6	15	0.4
7	20	0.35	7	19	0.368421		4	32	0.125	10	21	0.47619		2	19	0.105263	6	42*	0.142857		3	18	0.2	5	15	0.333333
1	20	0.05	7	19	0.368421		4	32	0.125	4	20	0.2		6	30*	0.2	3	22	0.136364		6	18	0.4	10	18	0.555556
2	20	0.1	3	18	0.166667		5	22	0.227273	2	20	0.1		15	42*	0.357143	7	19	0.368421		7	18	0.388889	12	18	0.666667
4	20	0.2	4	18	0.222222		11	26	0.423077	3	20	0.15		4	33*	0.121212	4	37*	0.108108		9	18	0.5	11	18	0.611111
6	19	0.315789	1	18	0.0555556		8	19	0.421053	4	36	0.111111		5	23	0.217391	17	67**	0.253731		12	18	0.666667	10	26	0.384615
2	12	0.166667	4	18	0.222222		5	21	0.238095	7	37	0.189189		8	36*	0.222222	1	14	0.0714286		8	18	0.444444	3	26	0.115385
4	24	0.166667	6	18	0.333333		1	20	0.05	3	36	0.0833333		4	16	0.25	5	14	0.357143		9	26	0.5	5	18	0.277778
4	21	0.190476	4	18	0.222222		1	20	0.05	5	26	0.192308		5	21	0.238095	6	24	0.25		8	26	0.444444	13	18	0.722222
3	21	0.142857	7	18	0.388889		1	26	0.0384615	4	26	0.153846		5	19	0.263158	1	21	0.047619		10	18	0.555556	13	18	0.722222
2	20	0.1	3	18	0.166667		4	23	0.173913	10	26	0.384615		6	18	0.333333	8	49**	0.163265		9	18	0.346154	12	18	0.666667
4	20	0.2	2	18	0.111111		3	24	0.125	4	23	0.173913		6	17	0.352941	9	24	0.375		10	18	0.384615	10	18	0.555556
4	20	0.2	3	9	0.333333		7	30	0.233333	6	31	0.193548		4	21	0.190476	4	37*	0.108108		5	18	0.277778	9	18	0.5
2	18	0.111111	3	20	0.15		4	30	0.133333	4	22	0.181818		2	23	0.0869565	2	20	0.1		11	18	0.611111	10	18	0.555556
7	20	0.35	3	20	0.15		2	24	0.0833333	6	30	0.2		1	15	0.0666667	4	38*	0.105263		4	18	0.222222	2	18	0.111111
6	20	0.3	7	20	0.35		3	20	0.15	8	30	0.266667		5	21	0.238095	4	19	0.210526		2	18	0.111111	15	18	0.833333
6	20	0.3	3	20	0.15		9	31	0.290323	10	26	0.384615		2	14	0.142857	3	16	0.1875		10	18	0.555556	9	18	0.5
4	18	0.222222	2	20	0.1		4	20	0.2	5	23	0.217391		2	22	0.0909091	8	36*	0.222222		6	18	0.333333	2	18	0.111111
5	20	0.25	6	18	0.333333		5	24	0.208333	13	40	0.325		5	20	0.25	4	21	0.190476		8	18	0.444444	7	18	0.388889
8	21	0.380952	3	22	0.136364		12	23	0.521739	4	38	0.105263		7	16	0.4375	5	42*	0.119048		13	18	0.722222	12	18	0.666667
8	21	0.380952	8	18	0.444444		2	28	0.0714286	5	38	0.131579		3	19	0.157895	5	46*	0.108696		9	18	0.5	7	18	0.388889
6	19	0.315789	8	20	0.4		2	27	0.0740741	5	12	0.416667		12	26*	0.461538	5	66**	0.0757576		10	18	0.555556	1	18	0.0555556
5	18	0.277778	7	18	0.388889		7	20	0.35	9	32	0.28125					6	19	0.315789		14	18	0.777778	10	18	0.555556
5	22	0.227273	7	20	0.35		7	20	0.35	11	34	0.323529					10	22	0.454545		12	16	0.666667	12	16	0.75
6	22	0.272727	4	20	0.2		10	18	0.555556	12	22	0.545455					18	49**	0.367347		12	16	0.666667	12	16	0.75
6	18	0.333333	2	19	0.105263		4	28	0.142857	12	22	0.545455					4	18	0.222222		15	18	0.833333	13	18	0.722222
6	22	0.272727	5	20	0.25		3	28	0.107143	3	19	0.157895					4	16	0.25		11	18	0.6875	9	18	0.5
3	22	0.136364	1	20	0.05		6	28	0.214286	14	23	0.608696					9	48*	0.1875		10	18	0.625	12	18	0.666667
			10	20	0.5		9	20	0.45	15	22	0.681818					14	47*	0.297872		6	18	0.333333	12	18	0.666667
			10	20	0.5		6	26	0.230769	7	30	0.233333					9	29*	0.310345		12	16	0.666667	11	18	0.611111
			4	20	0.2		12	24	0.5	7	33	0.212121					1	23	0.0434783		6	17	0.333333	14	18	0.777778
			7	19	0.368421		4	24	0.166667	6	33	0.181818					1	21	0.047619		4	18	0.222222	7	18	0.388889
			3	19	0.157895		7	20	0.35	12	32	0.375					3	20	0.15		12	18	0.75	8	18	0.444444
			3	20	0.15		4	28	0.142857	5	30	0.166667					1	21	0.047619		9	18	0.529412	12	18	0.666667
			1	10	0.1		3	20	0.15	4	30	0.133333					3	36*	0.0833333		9	18	0.5
			1	18	0.0555556		4	20	0.2	5	26	0.192308									10	18	0.555556
			1	15	0.0666667		5	19	0.263158	2	30	0.0666667									7	18	0.388889
			4	20	0.2		5	23	0.217391	4	25	0.16									7	18	0.388889
			4	21	0.190476		7	30	0.233333	6	22	0.272727									7	18	0.388889
			3	20	0.15		7	30	0.233333	5	21	0.238095									8	18	0.444444
			1	20	0.05		3	30	0.1	2	22	0.0909091									5	18	0.277778
			1	18	0.0555556		6	18	0.333333	3	26	0.115385									6	18	0.333333
			3	18	0.166667		2	29	0.0689655	5	26	0.192308
			3	20	0.15		7	31	0.225806	4	25	0.16
			3	18	0.166667		5	20	0.25	2	26	0.0769231
			5	18	0.277778		5	20	0.25	7	30	0.233333
			7	18	0.388889		7	19	0.368421	7	30	0.233333
			6	18	0.333333		7	19	0.368421	2	30	0.0666667
			4	18	0.222222		10	25	0.4	2	36	0.0555556
			4	18	0.222222		9	26	0.346154	11	26	0.423077
			8	18	0.444444		4	25	0.16	4	20	0.2
			5	18	0.277778		4	23	0.173913	3	20	0.15
			5	18	0.277778		3	26	0.115385	2	23	0.0869565
			8	18	0.444444		3	26	0.115385	2	23	0.0869565
			10	23	0.434783		4	20	0.2	2	34	0.0588235
			4	20	0.2		10	28	0.357143	4	23	0.173913
			4	19	0.210526		9	28	0.321429	5	23	0.217391
			2	22	0.0909091		10	29	0.344828	6	34	0.176471
			3	25	0.12		11	29	0.37931	6	30	0.2
			8	22	0.363636		4	34	0.117647	9	30	0.3
			1	18	0.0555556		3	34	0.0882353	7	30	0.233333
			1	19	0.0526316		5	35	0.142857	2	32	0.0625
			9	18	0.5		4	35	0.114286	8	29	0.275862
			8	18	0.444444		3	28	0.107143	13	30	0.433333
			5	19	0.263158		10	23	0.434783	13	30	0.433333
			5	18	0.277778		10	21	0.47619	6	30	0.2
			8	20	0.4		11	26	0.423077	3	24	0.125
			2	20	0.1		8	30	0.266667	4	26	0.153846
			4	20	0.2		2	20	0.1	3	31	0.0967742
			6	24	0.25		1	20	0.05	8	32	0.25
			7	24	0.291667		6	28	0.214286	7	36	0.194444
			1	21	0.047619		4	17	0.235294	9	26	0.346154
			5	20	0.25		8	20	0.4	12	34	0.352941
							8	20	0.4	11	34	0.323529
							6	26	0.230769	6	25	0.24
							1	21	0.047619	5	25	0.2
							5	34	0.147059	5	24	0.208333
							6	20	0.3	5	24	0.208333
							5	24	0.208333	5	24	0.208333
							2	29	0.0689655	7	40	0.175
							5	21	0.238095	5	36	0.138889
							7	30	0.233333	12	25	0.48
							7	30	0.233333	10	26	0.384615
							9	28	0.321429	10	26	0.384615
							6	28	0.214286	9	30	0.3
							6	19	0.315789	10	30	0.333333
							4	18	0.222222	9	26	0.346154
							4	18	0.222222	2	22	0.0909091
							8	27	0.296296	2	21	0.0952381
							9	27	0.333333	8	25	0.32
							1	27	0.037037	2	27	0.0740741
							3	18	0.166667	8	25	0.32
							7	22	0.318182	11	27	0.407407
							12	26	0.461538	11	27	0.407407
							10	26	0.384615	3	22	0.136364
							8	30	0.266667	2	22	0.0909091
							6	20	0.3	6	30	0.2
							6	20	0.3	3	37	0.0810811
							15	22	0.681818	10	38	0.263158
							7	28	0.25	6	30	0.2
							7	30	0.233333	3	37	0.0810811
							10	30	0.333333	8	34	0.235294
							12	34	0.352941	9	34	0.264706
							10	34	0.294118	13	26	0.5
							6	34	0.176471	5	26	0.192308
							6	18	0.333333	6	26	0.230769
							2	11	0.181818	6	30	0.2
							2	26	0.0769231	6	30	0.2
							3	18	0.166667	7	26	0.269231
							5	18	0.277778	5	31	0.16129
							6	23	0.26087	4	33	0.121212
							13	22	0.590909	8	27	0.296296
							13	23	0.565217	11	31	0.354839
							2	24	0.0833333	11	30	0.366667
							7	24	0.291667	3	22	0.136364
							8	28	0.285714	2	30	0.0666667
							5	22	0.227273	4	18	0.222222
							7	28	0.25	2	21	0.0952381
							7	30	0.233333	1	21	0.047619
							10	30	0.333333	7	22	0.318182
							10	30	0.333333	2	20	0.1
							2	24	0.0833333	1	18	0.0555556
							7	28	0.25	4	25	0.16
							6	28	0.214286	4	25	0.16
							4	30	0.133333	4	28	0.142857
							8	30	0.266667	2	30	0.0666667
							5	30	0.166667	2	36	0.0555556
							7	24	0.291667	8	30	0.266667
							3	19	0.157895	6	29	0.206897
							2	19	0.105263	11	34	0.323529
										6	28	0.214286
										5	28	0.178571
										6	29	0.206897
										2	22	0.0909091
										5	22	0.227273
