# Supplementary material for: Naturally sterile Mus spretus hybrids are suitable for the generation of pseudopregnant embryo transfer recipients
Source: Lab Anim (NY). 2024 Jun 17;53(7):181–5. doi: 10.1038/s41684-024-01393-4 (PMC11216974; doi:10.1038/s41684-024-01393-4)
Supplement: Supplementary file 7 — Source Data Extended Data Fig.1 and Table 1 [file 41684_2024_1393_MOESM7_ESM.xlsx]

## Sheet: SourceData Extended Data Fig1
Age in weeks
5-15	15-25	25-35	35-45	45-55
22.2222	0	0	33.3333	33.3333
42.8571	16.6667	16.6667	8.33333	16.6667
0	22.2222	50	33.3333	22.2222
16.6667	66.6667	66.6667	44.4444	11.1111
15	25	25	0	18.5185
8.88889	33.3333	28.5714	32.0755	20
31.0345	30.5556	22.2222	17.1429	16.2791
18.5185	44.4444	18.75	15.625	20
22.2222	11.1111	33.3333	29.7297	22.2222
		16.6667	41.6667
